# Supplementary material for: Long Non-Coding RNA LOC401312 Induces Radiosensitivity Through Upregulation of CPS1 in Non-Small Cell Lung Cancer
Source: Int J Mol Sci. 2025 Jun 19;26(12):5865. doi: 10.3390/ijms26125865 (PMC12193141; doi:10.3390/ijms26125865)
Supplement: Supplementary file 1 [file ijms-26-05865-s001.zip]

Archive with 3 entries (3 files):
- Supplementary Figures.pdf
- Table S1. Primer sequence.xlsx
- Table S2. Co-expression network profiling of CPS1-associated genes in lung cancer.xlsx
