# Supplementary material for: Long Non-Coding RNA LOC401312 Induces Radiosensitivity Through Upregulation of CPS1 in Non-Small Cell Lung Cancer
Source: Int J Mol Sci. 2025 Jun 19;26(12):5865. doi: 10.3390/ijms26125865 (PMC12193141; doi:10.3390/ijms26125865)
Supplement: Supplementary file 1 [file ijms-26-05865-s001.zip › Table S1. Primer sequence.xlsx]

## Sheet: Sheet1
CPS1-F	GGCATCAGGCTCCTTTCTGT
CPS1-R	TAGCTTCTGGGTACCCTCCC
LOC401312-F	CCGTGAAAAGAAGGGGGATG
LOC401312-R	GGCCAAGTTCATCTCTGCTC
