# Supplementary material for: Long Non-Coding RNA LOC401312 Induces Radiosensitivity Through Upregulation of CPS1 in Non-Small Cell Lung Cancer
Source: Int J Mol Sci. 2025 Jun 19;26(12):5865. doi: 10.3390/ijms26125865 (PMC12193141; doi:10.3390/ijms26125865)
Supplement: Supplementary file 1 [file ijms-26-05865-s001.zip › Table S2. Co-expression network profiling of CPS1-associated genes in lung cancer.xlsx]

## Sheet: Sheet1
Gene	Cytoband	Log Ratio	p-Value	Tendency
CASP9	1p36.21	-0.65	0.0251	Under-expressed
BECN1	17q21.31	-0.47	0.0236	Under-expressed
XRCC1	19q13.31	-0.37	2.33e-06	Under-expressed
AKT1	14q32.33	-0.35	0.0545	Under-expressed
AKT2	19q13.2	-0.35	0.0545	Under-expressed
AKT3	1q43-q44	-0.35	0.0545	Under-expressed
ERBB2	17q12	-0.33	0.0447	Under-expressed
YAP1_PS127	11q13	-0.33	0.198	Under-expressed
YBX1_PS102	1p34	-0.31	0.21	Under-expressed
CCNE2	8q22.1	-0.29	0.0665	Under-expressed
RPS6KA1_PT359_S363	1p	-0.28	0.0257	Under-expressed
ACACA	17q12	-0.28	0.0793	Under-expressed
FOXO3	6q21	-0.28	0.0974	Under-expressed
CDH1	16q22.1	-0.26	0.0668	Under-expressed
MACC1	7p21.1	-0.26	0.179	Under-expressed
AKT1S1_PT246	19q13.33	-0.25	0.0108	Under-expressed
BCL2L11	2q13	-0.23	0.162	Under-expressed
ATM	11q22.3	-0.23	0.308	Under-expressed
TP53	17p13.1	-0.22	0.0431	Under-expressed
TSC2	16p13.3	-0.22	0.583	Under-expressed
CTNNA1	5q31.2	-0.2	0.000498	Under-expressed
CDKN1B	12p13.1	-0.19	0.0198	Under-expressed
RPS6_PS235_S236	9p21	-0.19	0.18	Under-expressed
SRC_PY527	20q12-q13	-0.19	0.38	Under-expressed
ACACA_PS79	17q21	-0.18	0.143	Under-expressed
ACACB_PS79	12q24.11	-0.18	0.143	Under-expressed
RPS6_PS240_S244	9p21	-0.18	0.225	Under-expressed
GATA3	10p14	-0.17	0.0635	Under-expressed
EZH2	7q36.1	-0.17	0.283	Under-expressed
MAPK14_PT180_Y182	6p21.3-p21.2	-0.16	0.0716	Under-expressed
IGFBP2	2q35	-0.16	0.107	Under-expressed
GAB2	11q14.1	-0.16	0.115	Under-expressed
ESR1	6q25.1-q25.2	-0.16	0.241	Under-expressed
YBX1	1p34.2	-0.15	0.00382	Under-expressed
FN1	2q35	-0.15	0.317	Under-expressed
EGFR_PY1068	7p12	-0.15	0.379	Under-expressed
PDK1_PS241	2q31.1	-0.15	0.404	Under-expressed
CDH2	18q12.1	-0.14	0.453	Under-expressed
CHEK2_PT68	22q12.1	-0.14	0.517	Under-expressed
STK11	19p13.3	-0.13	0.222	Under-expressed
PRKAA1_PT172	5p12	-0.13	0.426	Under-expressed
RET_PY905	10q11.2	-0.12	0.0269	Under-expressed
AKT1_PS473	14q32.32	-0.12	0.401	Under-expressed
AKT2_PS473	19q13.1-q13.2	-0.12	0.401	Under-expressed
AKT3_PS473	1q44	-0.12	0.401	Under-expressed
SMAD3	15q22.33	-0.12	0.472	Under-expressed
LCK	1p35.2	-0.11	0.136	Under-expressed
MAPK8_PT183	10q11.22	-0.11	0.445	Under-expressed
AR	Xq12	-0.1	0.108	Under-expressed
PRKAA1	5p13.1	-0.1	0.13	Under-expressed
WWTR1	3q25.1	-0.1	0.484	Under-expressed
RPS6	9p22.1	-0.09	0.614	Under-expressed
SERPINE1	7q22.1	-0.08	0.166	Under-expressed
MAPK1	22q11.22	-0.08	0.296	Under-expressed
MAPK14	6p21.31	-0.08	0.407	Under-expressed
PIK3CA	3q26.32	-0.07	0.0487	Under-expressed
STAT5A	17q21.2	-0.07	0.171	Under-expressed
SRC_PY416	20q12-q13	-0.07	0.413	Under-expressed
PGR	11q22.1	-0.07	0.597	Under-expressed
TP53BP1	15q15.3	-0.07	0.613	Under-expressed
ANXA1	9q21.13	-0.07	0.737	Under-expressed
PEA15	1q23.2	-0.06	0.194	Under-expressed
AXL	19q13.2	-0.06	0.295	Under-expressed
PARP1	1q42.12	-0.06	0.332	Under-expressed
DVL3	3q27.1	-0.06	0.61	Under-expressed
SYP	Xp11.23	-0.06	0.841	Under-expressed
MAPK9	5q35.3	-0.05	0.306	Under-expressed
ERBB3_PY1289	12q13	-0.05	0.476	Under-expressed
PRKCD_PS664	3p21.31	-0.05	0.716	Under-expressed
EGFR	7p11.2	-0.04	0.332	Under-expressed
NOTCH1	9q34.3	-0.04	0.36	Under-expressed
ERBB3	12q13.2	-0.04	0.391	Under-expressed
ERRFI1	1p36.23	-0.04	0.539	Under-expressed
CCND1	11q13.3	-0.04	0.677	Under-expressed
PCNA	20p12.3	-0.04	0.691	Under-expressed
TP63	3q28	-0.03	0.337	Under-expressed
KDR	4q12	-0.03	0.484	Under-expressed
NF2	22q12.2	-0.03	0.511	Under-expressed
XBP1	22q12.1|22q12	-0.03	0.651	Under-expressed
CAV1	7q31.2	-0.03	0.698	Under-expressed
BAK1	6p21.31	-0.03	0.832	Under-expressed
E2F1	20q11.22	-0.02	0.565	Under-expressed
HSPA1A	6p21.33	-0.02	0.649	Under-expressed
EEF2	19p13.3	-0.02	0.657	Under-expressed
SHC1_PY317	1q21	-0.02	0.745	Under-expressed
NFKB1_PS536	4q24	-0.02	0.753	Under-expressed
MTOR_PS2448	1p36.2	-0.02	0.772	Under-expressed
EEF2K	16p12.2	-0.02	0.812	Under-expressed
TGM2	20q11.23	-0.02	0.824	Under-expressed
MAPK1_PT202_Y204	22q11.21	-0.02	0.861	Under-expressed
MAPK3_PT202_Y204	16p11.2	-0.02	0.861	Under-expressed
MRE11	11q21	-0.01	0.713	Under-expressed
CDKN1B_PT198	12p13.1-p12	-0.01	0.861	Under-expressed
ESR1_PS118	6q25.1	-0.01	0.87	Under-expressed
PRKCA	17q24.2	-0.01	0.873	Under-expressed
AKT1_PT308	14q32.32	-0.01	0.9	Under-expressed
AKT2_PT308	19q13.1-q13.2	-0.01	0.9	Under-expressed
AKT3_PT308	1q44	-0.01	0.9	Under-expressed
PRKCA_PS657	17q22-q23.2	-0.01	0.902	Under-expressed
INPP4B	4q31.21	-0.01	0.911	Under-expressed
CHGA	14q32.12	-0.01	0.916	Under-expressed
IRS1	2q36.3	0	0.926	Under-expressed
RPS6KB1_PT389	17q23.1	0	0.971	Under-expressed
BCL2L1	20q11.21	0	0.978	Under-expressed
RAD50	5q31.1	0	0.983	Over-expressed
SYK	9q22.2	0	0.996	Under-expressed
STMN1	1p36.11	0.01	0.864	Over-expressed
YWHAE	17p13.3	0.01	0.871	Over-expressed
SRC	20q11.23	0.01	0.874	Over-expressed
KRAS	12p12.1	0.01	0.898	Over-expressed
CDKN1B_PT157	12p13.1-p12	0.01	0.905	Over-expressed
STAT3_PY705	17q21.31	0.01	0.905	Over-expressed
MAP2K1_PS217_S221	15q22.1-q22.33	0.01	0.913	Over-expressed
BAD_PS112	11q13.1	0.02	0.624	Over-expressed
EIF4E	4q23	0.02	0.632	Over-expressed
ARID1A	1p36.11	0.02	0.655	Over-expressed
CCNB1	5q13.2	0.02	0.763	Over-expressed
KEAP1	19p13.2	0.02	0.774	Over-expressed
RPS6KB1	17q23.1	0.02	0.779	Over-expressed
MET_PY1235	7q31	0.02	0.81	Over-expressed
MS4A1	11q12.2	0.02	0.814	Over-expressed
GSK3A	19q13.2	0.02	0.917	Over-expressed
GSK3B	3q13.33	0.02	0.917	Over-expressed
PTEN	10q23.31	0.02	0.917	Over-expressed
RAF1	3p25.2	0.03	0.478	Over-expressed
MYC	8q24.21	0.03	0.566	Over-expressed
BCL2	18q21.33	0.04	0.561	Over-expressed
CHEK1	11q24.2	0.05	0.153	Over-expressed
TYMS	18p11.32	0.05	0.259	Over-expressed
CLDN7	17p13.1	0.05	0.283	Over-expressed
KIT	4q12	0.05	0.283	Over-expressed
PARK7	1p36.23	0.05	0.538	Over-expressed
PIK3R1	5q13.1	0.06	0.0935	Over-expressed
PIK3R2	19p13.11	0.06	0.0935	Over-expressed
EIF4EBP1_PS65	8p12	0.06	0.267	Over-expressed
CTNNB1	3p22.1	0.06	0.288	Over-expressed
GSK3A_PS9	19q13.2	0.07	0.133	Over-expressed
GSK3B_PS9	3q13.3	0.07	0.133	Over-expressed
ITGA2	5q11.2	0.08	0.114	Over-expressed
XRCC5	2q35	0.08	0.245	Over-expressed
ERBB2_PY1248	17q12	0.09	0.0883	Over-expressed
COL6A1	21q22.3	0.09	0.247	Over-expressed
PECAM1	17q23.3	0.09	0.424	Over-expressed
SMAD1	4q31.21	0.1	0.102	Over-expressed
MAP2K1	15q22.31	0.1	0.163	Over-expressed
RB1_PS807_S811	13q14.2	0.1	0.263	Over-expressed
CDH3	16q22.1	0.1	0.467	Over-expressed
GSK3A_PS21_S9	19q13.2	0.1	0.758	Over-expressed
GSK3B_PS21_S9	3q13.3	0.1	0.758	Over-expressed
CASP7	10q25.3	0.11	0.0759	Over-expressed
CDKN2A	9p21.3	0.11	0.169	Over-expressed
CCNE1	19q12	0.12	0.0598	Over-expressed
EIF4EBP1_PT70	8p12	0.12	0.0972	Over-expressed
TIGAR	12p13.32	0.12	0.164	Over-expressed
LCN2	9q34.11	0.13	0.108	Over-expressed
MTOR	1p36.22	0.15	0.0266	Over-expressed
TTF1	9q34.13	0.16	0.106	Over-expressed
EIF4EBP1_PT37	8p12	0.16	0.211	Over-expressed
SMAD4	18q21.2	0.17	0.241	Over-expressed
BID	22q11.21	0.19	0.114	Over-expressed
RAB11A	15q22.31	0.2	0.0265	Over-expressed
RAB11B	19p13.2	0.2	0.0265	Over-expressed
NAPSA	19q13.33	0.2	0.258	Over-expressed
CHEK2	22q12.1	0.21	0.0159	Over-expressed
CDK1	10q21.2	0.21	0.0487	Over-expressed
PXN	12q24.23	0.23	0.117	Over-expressed
EIF4EBP1	8p11.23	0.25	0.0516	Over-expressed
CHEK1_PS345	11q24.2	0.35	0.0102	Over-expressed
EGFR_PY1173	7p12	0.35	0.0872	Over-expressed
ASNS	7q21.3	0.41	0.0182	Over-expressed
NFE2L2	2q31.2	0.42	0.213	Over-expressed
RAF1_PS338	3p25	0.5	0.013	Over-expressed
KRT5	12q13.13	0.5	0.0198	Over-expressed
